# Supplementary material for: Systematic Review: Exosomes as Molecular Messengers in the Development of Obesity-Related Complications in Children
Source: Curr Issues Mol Biol. 2025 Oct 20;47(10):865. doi: 10.3390/cimb47100865 (PMC12563944; doi:10.3390/cimb47100865)
Supplement: Supplementary file 1 [file cimb-47-00865-s001.zip]

Archive with 1 entries (1 files):
- cimb-3801800-PRISMA_2020_Checklist-1.pdf
